# Supplementary material for: Detection of poststroke oropharyngeal dysphagia with swallowing screening by ultrasonography
Source: PLoS One. 2021 Mar 17;16(3):e0248770. doi: 10.1371/journal.pone.0248770 (PMC7968693; doi:10.1371/journal.pone.0248770)
Supplement: S1 File — (XLSX) [file pone.0248770.s001.xlsx]

## Sheet: date
Sex	Age	Bodyweight	Body height	Dysphagia	Laryngeal duration			Laryngeal displacement		Hyoid bone duration			Hyoid bone displacement		hyoid bone – laryngeal motion ratio
					Elevation phase	Static phase	Descending phase	Elevation phase	Descending phase	Elevation phase	Static phase	Descending phase	Elevation phase	Descending phase
male	70	47.5	160	presence	0.458	0.337	0.334	1.231	1.266	0.367	0.324	0.213	0.721	0.814	0.585703
male	71	72.9	169	presence	1.422	0.401	0.855	2.278	2.679	1.985	0.067	1.194	1.833	1.935	0.804653
male	90	52.9	166	presence	0.797	0.077	0.865	1.854	1.904	0.794	0.192	0.847	1.495	1.633	0.806365
male	81	76.1	162	presence	0.441	0.154	0.462	1.783	1.738	0.577	0.385	0.231	0.983	0.758	0.551318
male	45	65.6	166	presence	0.483	0.269	1.077	1.904	1.677	0.462	0.269	0.692	1.583	1.471	0.831408
male	92	65	165	presence	0.885	0.308	1.038	1.729	1.596	0.769	0.527	0.962	0.984	1.098	0.569115
male	67	58.8	160	presence	0.501	0.167	0.667	0.867	0.814	0.501	0.234	0.601	0.552	0.561	0.636678
male	64	55	167	presence	0.418	0.367	0.467	1.161	1.131	0.217	0.473	0.367	0.647	0.532	0.557278
male	90	52.7	153	presence	0.367	0.531	0.354	0.785	1.272	0.366	0.362	0.233	0.706	0.809	0.899363
male	74	49	153	presence	0.567	0.133	0.367	0.846	0.688	0.206	0.343	0.734	0.815	0.795	0.963357
male	76	41	160	presence	0.654	0.487	0.957	1.754	1.956	0.423	0.231	0.462	1.366	1.296	0.778791
male	83	57.9	160	presence	0.567	0.267	0.634	1.798	1.949	0.467	0.434	0.467	1.113	0.602	0.619021
male	79	52	162	presence	0.701	0.367	0.734	1.792	1.601	0.468	0.333	0.801	1.587	1.105	0.885603
male	79	46.4	171	presence	0.501	0.133	0.434	0.902	1.193	0.467	0.367	0.601	1.221	1.347	1.35366
male	82	52.3	160	presence	0.503	0.334	0.801	1.698	1.644	0.341	0.467	0.667	1.279	1.153	0.753239
male	85	60	160	presence	0.871	0.313	0.324	0.798	0.612	0.324	0.215	0.267	0.533	0.422	0.66792
male	69	51	160	presence	1.468	0.266	0.968	1.842	1.647	1.268	0.467	1.402	1.313	1.178	0.712812
male	76	56.3	162	presence	0.683	0.289	0.667	1.472	1.492	0.588	0.335	0.632	1.102	1.034	0.748641
male	66	65	160	absence	0.667	0.259	0.481	1.764	1.024	0.426	0.259	0.593	0.843	0.662	0.477891
male	87	48.8	148	absence	0.426	0.208	0.556	1.573	1.541	0.871	0.352	0.632	1.112	0.583	0.706929
male	81	59	169	absence	0.685	0.296	0.389	2.864	1.558	0.574	0.386	0.407	1.158	0.726	0.40433
male	78	48.3	161	absence	0.407	0.185	0.852	2.006	1.968	0.519	0.148	0.574	0.968	0.741	0.482552
male	78	48	161	absence	0.407	0.185	0.852	2.064	1.956	0.519	0.148	0.574	1.152	0.735	0.55814
male	69	50.6	170	absence	0.514	0.209	0.513	2.274	2.624	0.487	0.283	0.518	1.273	1.155	0.559807
male	74	73.6	158	absence	0.667	0.205	1.027	2.106	1.436	0.556	0.463	1.111	1.093	1.102	0.518993
male	82	55.1	169	absence	0.361	0.078	0.405	1.837	1.908	0.342	0.053	0.454	0.938	0.769	0.510615
male	80	59.7	172	absence	0.593	0.203	0.315	2.116	1.344	0.407	0.278	0.463	1.047	1.028	0.494802
male	83	54	144	absence	0.389	0.183	1.352	2.137	1.962	0.296	0.407	0.648	1.017	0.961	0.475901
male	68	54.9	158	absence	0.537	0.093	0.473	2.377	1.904	0.315	0.352	0.685	1.087	0.716	0.457299
male	70	62	165	absence	0.704	0.148	0.278	2.186	1.496	0.444	0.185	0.204	0.963	0.744	0.440531
male	69	59.5	152	absence	0.502	0.292	0.743	1.597	1.462	0.554	0.224	0.707	0.762	0.439	0.477145
male	67	60.5	154	absence	0.456	0.264	0.739	1.486	1.452	0.558	0.223	0.701	0.732	0.424	0.492598
male	83	53.7	145	absence	0.389	0.185	1.352	1.864	1.977	0.296	0.407	0.648	1.042	0.973	0.559013
male	69	51	171	absence	0.528	0.217	0.573	2.406	2.553	0.485	0.287	0.478	0.987	1.107	0.410224
male	82	57.3	169	absence	0.343	0.075	0.409	1.863	1.796	0.362	0.059	0.434	0.942	0.738	0.505636
male	91	48.2	144	absence	0.463	0.192	0.185	3.021	2.219	0.425	0.222	0.183	1.768	1.197	0.585237
